# Supplementary material for: A Microfluidic Biosensor for Quantitative Detection of Salmonella in Traditional Chinese Medicine
Source: Biosensors (Basel). 2024 Dec 27;15(1):10. doi: 10.3390/bios15010010 (PMC11763935; doi:10.3390/bios15010010)
Supplement: Supplementary file 1 [file biosensors-15-00010-s001.zip]

Archive with 1 entries (1 files):
- biosensors-3385988-supplementary.pdf
